# Supplementary material for: LiMA: Robust inference of molecular mediation from summary statistics
Source: Am J Hum Genet. 2026 Jan 8;113(1):202–20. doi: 10.1016/j.ajhg.2025.12.005 (PMC12824626; doi:10.1016/j.ajhg.2025.12.005)
Supplement: Table S3. MR IVW pairwise causal effect estimates — A–E have varying types of exposure and outcome data. [file mmc2.xlsx]

## Sheet: UKBB_to_UKBB
exposure_annotation

## Sheet: UKBB_to_Lotta
exposure_annotation

## Sheet: UKBB_to_INTERVAL
exposure_annotation

## Sheet: Lotta_to_UKBB
exposure_annotation

## Sheet: INTERVAL_to_UKBB
exposure_annotation
