# Supplementary material for: LiMA: Robust inference of molecular mediation from summary statistics
Source: Am J Hum Genet. 2026 Jan 8;113(1):202–20. doi: 10.1016/j.ajhg.2025.12.005 (PMC12824626; doi:10.1016/j.ajhg.2025.12.005)
Supplement: Table S4. Estimates of the proportion of causal effect from risk factors to cardiovascular outcomes mediated by metabolites and proteins — A–D compare different methods, mediator filtering strategies, and mediator types. [file mmc3.xlsx]

## Sheet: Lotta_default
exposure_annotation

## Sheet: Lotta_P_strict
exposure_annotation

## Sheet: Lotta_LD_relaxed
exposure_annotation

## Sheet: INTERVAL_default
exposure_annotation
